# Supplementary material for: The Lithuanian Lung Cancer Screening Model: Results of a Pilot Study
Source: Cancers (Basel). 2025 Jun 12;17(12):1956. doi: 10.3390/cancers17121956 (PMC12191307; doi:10.3390/cancers17121956)
Supplement: Supplementary file 1 [file cancers-17-01956-s001.zip]

Archive with 6 entries (6 files):
- Figure S1 a.jpg
- Figure S1 b.jpg
- Figure S1 c.jpg
- Figure S1 d.jpg
- Figure S1 e.jpg
- Table S1.pdf
